# Supplementary material for: Optimal surgical management of unifocal vs. multifocal NF-PNETs: a respective cohort study
Source: World J Surg Oncol. 2024 Apr 26;22:115. doi: 10.1186/s12957-024-03383-9 (PMC11046948; doi:10.1186/s12957-024-03383-9)
Supplement: Supplementary file 3 — Supplementary Material 3 [file 12957_2024_3383_MOESM3_ESM.xlsx]

## Sheet: 2003.01~2018.08
ID	sex	male	Age	ageover65	BMI	ASA	morbidity	morbidity_type	HTN	DM	TB	other_cancer	Other_cancer_type	hormonal_sympt	other_sympt	groupABC	sporadic_0_hereditary_1	sporadic_a_MEN1_b_VHL_c	spo_1_men_2_VHL_3	MEN	VonHippleLinadau	Date_last_FollowUp	FollowUp_duration_days	FU_months	death	disease_related_death	RFS.months	RFS_days		Recurrence-date	Recurrence	recurrence_site	recurrence_manag_methode	Date_OR	WBC	plt	neutro	lympho1	mono1	glc1	alb1	chole	abd_discomfort	palpable_mass	gen_weak	wt_loss	jaundice	Tumor_location	tumor_location_1
1	2	0	33	0	19.53	3	1	C,L spine hemangioblastoma, s/p GKS for hemangioblastoma, brain(10'), s/p robotic partial Nx. Lt.(12.06.25) d/t renal cell cancer, s/p cholecystectomy	0	0	0	1	renal cell cancer	0	0	c	1	c	3	0	1	2023-07-01	1374	45.1667	0	0	45.8	1374			0			2019-09-26	6.52	228	4.42	1.63	0.28	101	47	160	0	0	0	0	0
2	2	0	44	0	25.51	3	1	HTN, DM, Hemangioblatoma, spine, brain stem, multiple s/p brain tumor removal [2016-01-22] s/p Removal of spinal cord tumor(lumbar) [2016-02-11] Pheochromocytoma s/p Adrenalectomy, right 16.04.26 RCC s/p VAMS partial nephrectomy, Rt 16.04.26	1	1	0	1	RCC	0	0	c	1	c	3	0	1	2023-07-13	1247	41.0333	0	0	41.5667	1247			0			2020-02-12	6.86	312	4.63	1.63	0.37	96	51	182	0	0	0	0	0
3	2	0	20	0	18.03	1	0		0	0	0	1	pheochromocytoma/ hemangioblastoma (GK)	0	0	c	1	c	3	0	1	2023-07-27	4096	134.6	0	0	136.533	4096			0	-		2012-05-09	6.73	222	3.96	2.21	0.33	99	44	165	0	0	0	0	0	1	1
4	2	0	42	0	18.89	2	0		0	0	0	1	RCC/ schwannoma/ hemangioblastoma/ breast mass	0	0	c	1	c	3	0	1	2023-07-21	2871	94.3667	0	0	95.7	2871			0	-		2015-09-10	6.54	229	4.12	2.07	0.25	89	41	182	0	0	0	0	0	2	4
5	2	0	34	0	17.09	2	0		0	0	0	1	RCC	0	0	c	1	c	3	0	1	2023-07-18	2589	85.1	0	0	86.3	2589			0	-		2016-06-15	5.64	297	2.87	2.29	0.2	99	45	234	1	0	0	1	0	3	5
6	1	1	64	0	20.43	2	1	HTN, DM, CAOD 1vd	1	1	0	1	Thymona	0	0	c	1	b	2	1	0	2023-08-22	7904	259.733	0	0	47.7	1431		2005-12-01	1	pancreas	observation	2001-12-31									0	0	0	0	0
7	1	1	47	0	20.01	1	1	parathyroidectomy	0	0	0	1	parathyriodectomy	0		c	1	b	2	1	0	2023-06-28	4797	157.6	0	0	159.9	4797			0			2010-05-10
8	2	0	52	0	21.08	3	1		1	0	0	1	pitutary adenoma/ bilateral adrenal adenoma/ parathyroid ca	0	headache	c	1	b	2	1	0	2023-02-03	2977	97.7667	0	0	28.6333	859		2020-12-18	1	-		2014-12-10	4.96	230	3.11	0.91	0.36	190	37	213	0	0	0	0	0	6	5
9	2	0	55	0	27.06	3	1	HTN,oldCVA	1	0	0		primary hyperparathyroidism	0		c	1	b	2	1	0	2023-07-13	2344	77.1	0	0	78.1333	2344			0			2017-02-10									0	0	0	0	0
10	2	0	44	0	17.84	2	1	hyperparathyroidism, pituitary adenoma	0	0	0	1	pituitary adenoma/primary hyperparathyroidism	0	0	c	1	b	2	1	0	2023-07-17	1853	60.9	0	0	61.7667	1853			0			2018-06-20									0	0	0	0	0
11	2	0	30	0	25.64	2	1	pituitary adenoma	0		0	1	pituitary adenoma/primary hyperparathyroidism	0	0	c	1	b	2	1	0	2023-08-31	1555	51.0667	0	0	51.8333	1555			0			2019-05-29
12	1	1	30	0	33.27	3	1	pituitary tumor, carcinoid tumor lung	0	0	0	1	pituitary tumor	0	0	c	1	b	2	1	0	2023-03-23	510	16.8	0	0	17	510			0			2021-10-29	6.57	247	4.55	1.27	0.62	81	47	208	0	0	0	0	0
13	1	1	40	0	21.8	2	0		0	0	0	1	parathyroid adenima - stomach carcinoid tumor	0	0	c	1	b	2	1	0	2023-03-08	3775	124.1	0	0	17.3333	520			1	pancreas	PPPD 2012 after DP 2010	2012-11-05	3.92	142	2.58	0.88	0.28	125	42	93	0	0	0	0	0	2	4
14	2	0	48	0	25.71	2	1		1	0	0	1	Pitutary tumor/ spinal cord benign tumor/ parathyroid adenoma (sp cd- schwannoma)	0	0	c	1	b	2	1	0	2021-10-05	3196	105.033	1	1	22.5333	676			1	pancreas/ liver	lap completion total pancreatectomy 2015-01-07 / chemo for liver 2017	2013-01-04	5.18	337	2.39	2.18	0.37	86	44	179	0	0	0	0	0	2	4
15	2	0	18	0	23.61	1	0		0	0	0	1	pitutary adenoma	0	back pain	c	1	b	2	1	0	2023-07-21	2712	89.1667	0	0	14.1	423		2023-07-21	1	pancreas		2016-02-16	12.11	453	8.74	2.54	0.52	105	52	168	1	0	0	0	0	2	4
16	2	0	34	0	22.08	2	0		0	0	0	1	¾?¸¶:stomach ca-> ??¸?	0	0	a	0	a	1	0	0	2023-04-06	11006	361.667	0	0	366.867	11006			0			1993-02-16	0	0	0	0	0	0	0	0	1	1	0	0	0	4	2
17	1	1	57	0	21.88	2	0		0	0	0	0		0	-6KG/3mo, epigastric pain	a	0	a	1	0	0	2021-05-30	7768	255.267	1	0	258.933	7768			0			2000-02-22	0	0	0	0	0	0	0	0	1	0	0	1	0	4	2
18	1	1	48	0	29.75	2	1	hibp	1	0	0	0		0	0	a	0	a	1	0	0	2009-01-29	1805	59.3	0	0	60.1667	1805			0			2004-02-20	0	0	0	0	0	0	0	0	0	0	0	0	0	2	4
19	2	0	29	0	24.84	2	0		0	0	0	0		0	epigastric pain	a	0	a	1	0	0	2006-05-11	800	26.3	0	0	26.6667	800			0			2004-03-02	0	0	0	0	0	0	0	0	1	1	0	0	0	1	1
20	2	0	60	0	21.93	2	1	DM	0	1	0	0		0	anorexia, dizziness	a	0	a	1	0	0	2023-07-25	7032	231.067	0	0	234.4	7032			0			2004-04-23	0	0	0	0	0	0	0	0	1	0	1	0	0	5	3
21	2	0	50	0	23.5	2	0	mediastinal NET->2004. 8.18, thoracotomy excision	0	0	0	0		0	Lt. chest pain	a	0	a	1	0	0	2012-02-03	2660	87.3667	1	1	30.3667	911			1	lung (2007-04)		2004-10-22	0	0	0	0	0	0	0	0	0	0	0	0	0	1	1
22	1	1	63	0	22.32	2	1	DM, arrythmia	0	1	0	1	¾?¸¶ uterine ca	0	nausea	a	0	a	1	0	0	2010-06-02	1844	60.5667	0	0	61.4667	1844			0			2005-05-15	6.21	161	4.45	1.45	0.29	133	49	163	0	0	1	1	0	4	2
23	2	0	48	0	30.8	1	1	HTN	1	0	0	1	Cx Cervix	0	0	a	0	a	1	0	0	2023-07-20	6233	204.8	0	0	130	3900		2023-07-20	1	-		2006-06-26	8.23	295	4.74	2.85	0.54	96	47	239	0	0	0	0	0	1	1
24	2	0	44	0	26.31	1	0	-	0	0	0	0	-	0	0	a	0	a	1	0	0	2008-07-29	725	23.8333	0	0	24.1667	725			0	-		2006-08-04	5.05	319	2.84	1.67	0.2	85	44	133	0	0	0	0	0	1	1
25	2	0	52	0	21.44	1	1	TB	0	0	1	0	--	0	0	a	0	a	1	0	0	2015-09-09	3096	101.667	0	0	103.2	3096			0	-		2007-03-19	3.47	219	1.61	1.58	0.24	95	47	187	1	0	0	0	0	1	1
26	2	0	35	0	23.8	1	1	TB	0	0	1	1	liomyomaUterus	0	0	a	0	a	1	0	0	2017-08-02	3754	123.3	0	0	125.133	3754		2019-08-14	1	-		2007-04-23	5.2	241	2.5	2.05	0.35	79	45	184	0	0	0	0	0	1	1
27	1	1	57	0	25.3	1	1	HTN/ DM	1	1	0	0	-	0	0	a	0	a	1	0	0	2023-08-09	5504	180.833	0	0	183.467	5504			0	-		2008-07-14	5.94021	208	2.81	2.61	0.34	122	33	123	1	0	0	0	0	6	5
28	1	1	61	0	24.8	2	1	DM	0	1	0	1	rectal cancer/UltraLAR	0	0	a	0	a	1	0	0	2013-12-03	1854	60.9333	0	0	61.8	1854			0	-		2008-11-05	4.83	263	3.23	1.09	0.24	113	43	146	0	0	0	0	0	2	4
29	1	1	47	0	26.4	1	0	-	0	0	0	0	-	0	0	a	0	a	1	0	0	2023-07-05	5251	172.6	0	0	31.7667	953			1	liver S3/S4/S5/S6	CCRT/RFA/SP LT	2009-02-17	5.31	299	3.69	1.02	0.39	99	45	213	1	0	0	0	0	1	1
30	1	1	46	0	29.07	1	0		0	0	0	0		0	0	a	0	a	1	0	0	2023-06-13	5200	170.833	0	0	173.333	5200			0	-		2009-03-18	5.44	209	2.63	2.16	0.29	97	49	168	0	0	0	0	0	1	1
31	2	0	68	1	24.39	1	0		0	0	0	0		0	0	a	0	a	1	0	0	2019-11-13	3284	107.9	0	0	109.467	3284			0	-		2010-11-16	8.04	287	5.73	1.76	0.34	76	43	163	1	0	0	0	0	1	1
32	2	0	57	0	25	1	1	HTN/ TB	1	0	1	1	papillary thyroid ca	0	0	a	0	a	1	0	0	2017-03-07	2199	72.2333	0	0	73.3	2199			0	-		2011-02-28	12.31	237	10.18	1.44	0.52	105	39	175	0	0	0	0	0	1	1
33	1	1	50	0	25.47	1	0		0	0	0	1	gastric ca	0	0	a	0	a	1	0	0	2013-05-31	661	21.7333	0	0	22.0333	661			0	-		2011-08-09	4.92	151	2.82	1.56	0.33	111	45	179	0	0	0	0	0	4	2
34	1	1	46	0	24.84	1	0		0	0	0	0		0	0	a	0	a	1	0	0	2023-07-14	4347	142.833	0	0	144.9	4347			0	-		2011-08-19	4.9	240	2.61	1.98	0.21	112	43	192	0	0	0	0	0	2	4
35	2	0	46	0	19.82	1	0		0	0	0	0		0	0	a	0	a	1	0	0	2019-12-13	2990	98.2333	0	0	99.6667	2990			0	-		2011-10-06	5.44	297	3.05	1.84	0.3	87	46	151	0	0	0	1	0	1	1
36	2	0	62	0	24.44	1	1	HTN	1	0	0	0		0	0	a	0	a	1	0	0	2023-08-03	4248	139.567	0	0	141.6	4248			0	-		2011-12-16	7.77	288	4.45	2.56	0.37	121	40	147	0	0	0	0	0	1	1
37	1	1	42	0	27.3	2	0		0	0	0	0		0	back pain	a	0	a	1	0	0	2023-05-15	4161	136.733	0	0	138.7	4161			0	-		2011-12-23	6.94	237	4.72	1.82	0.29	334	47	180	0	0	0	0	0	1	1
38	1	1	39	0	23.98	1	0		0	0	0	0		0	0	a	0	a	1	0	0	2018-01-03	2121	69.6333	0	0	70.7	2121			0	-		2012-03-14	7.27	310	4.86	1.85	0.34	108	45	181	1	0	0	0	0	1	1
39	2	0	75	1	24.05	1	0		0	0	0	1	adenoca colon LAR	0	0	a	0	a	1	0	0	2016-10-12	1604	52.6667	0	0	53.4667	1604			0	-		2012-05-22	4.5	200	2.32	1.69	0.37	88	45	179	0	0	0	0	0	1	1
40	1	1	70	1	22.91	2	0		0	0	0	0		0	0	a	0	a	1	0	0	2017-04-24	1782	58.5667	0	0	59.4	1782			0	-		2012-06-07	4.43	170	2.37	1.49	0.36	114	41	152	0	0	0	0	0	1	1
41	1	1	54	0	27.31	2	0		0	0	0	0		0	0	a	0	a	1	0	0	2014-02-05	568	18.6	0	0	18.9333	568			0	-		2012-07-17	11.1	305	8.13	2.38	0.46	101	46	162	0	0	0	0	0	2	4
42	2	0	68	1	27.97	2	1	variant angina	0	0	0	0		0	chest pain	a	0	a	1	0	0	2013-11-07	365	12	0	0	12.1667	365			0	-		2012-11-07	6.08	258	3.92	1.59	0.37	77	40	142	0	0	0	0	0	1	1
43	2	0	45	0	27.38	2	0		0	0	0	1	RCC	0	0	a	0	a	1	0	0	2021-06-10	3086	101.4	0	0	102.867	3086			0	-		2012-12-28	5.18	356	3.14	1.4	0.36	88	40	135	0	0	0	0	0	2	4
44	1	1	57	0	23.84	1	1		1	0	0	0		0	0	a	0	a	1	0	0	2018-11-05	2100	69.0333	0	0	70	2100			0	-		2013-02-04	6.44	204	3.38	2.64	0.27	92	46	184	0	0	0	0	0	2	4
45	2	0	70	1	25.96	2	1		1	0	0	0		0	0	a	0	a	1	0	0	2017-07-10	1564	51.3667	0	0	52.1333	1564			0	-		2013-03-29	5.99	137	3.62	1.55	0.38	115	46	230	1	0	0	0	0	4	2
46	2	0	57	0	21.16	2	0		0	0	0	0		0	0	a	0	a	1	0	0	2023-01-09	3535	116.1	0	0	117.833	3535			0	-		2013-05-06	3.1	220	1.65	1.25	0.16	89	46	233	0	0	0	0	0	4	2
47	1	1	59	0	28.78	2	1		1	0	0	0		0	0	a	0	a	1	0	0	2019-07-05	2244	73.7333	0	0	74.8	2244			0	-		2013-05-13	9.3	192	6.41	2.14	0.46	186	45	149	0	0	0	0	0	2	4
48	1	1	58	0	24.39	2	0		0	0	0	1	rectal carcinoid tumor	0	0	a	0	a	1	0	0	2022-06-14	3270	107.433	0	0	109	3270			0	-		2013-07-01	5	216	2.76	1.5	0.32	96	45	210	0	0	0	0	0	1	1
49	2	0	56	0	23.61	2	0		0	0	0	0		0	0	a	0	a	1	0	0	2022-11-14	3367	110.6	0	0	112.233	3367			0	-		2013-08-26	4.55	229	2.2	2.02	0.21	98	40	182	0	0	0	0	0	4	2
50	2	0	72	1	29.08	2	1		1	0	0	0		0	0	a	0	a	1	0	0	2022-09-05	3268	107.367	0	0	108.933	3268			0	-		2013-09-24	6.08	236	3.95	1.54	0.33	117	43	237	0	0	0	0	0	1	1
51	1	1	58	0	27.71	3	1		0	1	0	0		0	0	a	0	a	1	0	0	2023-08-17	3591	118	0	0	119.7	3591			0	-		2013-10-17	5.74	208	2.58	2.48	0.33	283	40	175	0	0	0	0	0	1	1
52	2	0	63	0	20.37	2	1		1	0	0	0		0	0	a	0	a	1	0	0	2014-03-08	88	2.93333	0	0	2.93333	88			0	-		2013-12-10	4.11	195	2.8	0.94	0.24	92	44	165	1	0	0	1	0	4	2
53	2	0	56	0	25.07	2	0		0	0	0	0		0	0	a	0	a	1	0	0	2022-11-15	3261	107.133	0	0	108.7	3261			0	-		2013-12-11	6.46	298	4.18	1.66	0.36	97	43	219	0	0	0	0	0	4	2
54	2	0	53	0	24.01	1	0		0	0	0	0		0	0	a	0	a	1	0	0	2019-01-04	1824	59.9333	0	0	60.8	1824			0	-		2014-01-06	4.37	231	1.76	1.97	0.48	86	43	152	0	0	0	0	0	4	2
55	2	0	56	0	22.67	2	1		0	0	1	0		0	0	a	0	a	1	0	0	2019-08-29	2043	67.1667	0	0	68.1	2043			0	-		2014-01-24	6.92	256	3.33	3.05	0.23	99	45	213	0	0	0	0	0	4	2
56	2	0	65	0	19.22	2	1		1	0	0	0		0	0	a	0	a	1	0	0	2023-05-17	3354	110.2	0	0	111.8	3354			0	-		2014-03-11	5.03	298	2.82	1.09	0.17	91	40	168	1	0	0	0	0	1	1
57	1	1	77	1	22.55	2	0		0	0	0	1	RCC	0	0	a	0	a	1	0	0	2023-07-06	3387	111.267	0	0	112.9	3387			0	-		2014-03-28	5.97	254	2.93	1.71	0.8	96	43	205	0	0	0	0	0	1	1
58	2	0	58	0	21.48	2	1		0	1	0	0		0	0	a	0	a	1	0	0	2021-03-15	2523	82.9	0	0	84.1	2523			0	-		2014-04-18	4.97	164	2.46	2.02	0.29	165	42	197	1	0	0	0	0	1	1
59	2	0	43	0	21.78	2	0		0	0	0	1	thyroid ca	0	0	a	0	a	1	0	0	2021-05-06	2554	83.9	0	0	85.1333	2554			0	-		2014-05-09	6.32	310	4.87	1.1	0.25	83	41	184	0	0	0	0	0	1	1
60	2	0	67	1	28.83	3	1		1	1	0	0		0	0	a	0	a	1	0	0	2020-02-27	1983	65.1333	1	0	66.1	1983			0	-		2014-09-23	5.4	256	2.6	2.27	0.34	108	43	186	0	0	0	0	0	5	3
61	2	0	52	0	22.95	2	0		0	0	0	0		0	0	a	0	a	1	0	0	2023-08-07	3226	106	0	0	107.533	3226			0	-		2014-10-07	5.57	246	3.05	1.91	0.29	104	46	203	1	0	0	0	0	4	2
62	1	1	70	1	24.42	2	1		0	1	0	0		0	back pain	a	0	a	1	0	0	2023-08-07	3199	105.133	0	0	106.633	3199			0	-		2014-11-03	4.66	230	3.25	0.37	0.43	119	31	133	0	0	0	0	0	1	1
63	2	0	66	1	26.04	3	1		1	1	0	0		0	0	a	0	a	1	0	0	2014-12-05	22	0.733333	0	0	0.733333	22			0	-		2014-11-13	6.7	232	3.28	2.82	0.3	73	41	183	0	0	0	0	0	1	1
64	2	0	60	0	22.94	2	0		0	0	0	0		0	0	a	0	a	1	0	0	2021-05-03	2342	76.9667	0	0	78.0667	2342			0	-		2014-12-04	5.45	270	2.81	1.99	0.47	88	43	177	0	0	0	0	0	5	3
65	2	0	66	1	21.78	3	1		1	0	0	0		0	0	a	0	a	1	0	0	2023-08-29	3183	104.6	0	0	106.1	3183			0	-		2014-12-11	4.92	98	2.24	1.97	0.44	91	38	177	0	0	0	0	0	4	2
66	1	1	60	0	24.21	2	1		1	0	0	0		0	0	a	0	a	1	0	0	2019-06-27	1641	53.9333	0	0	54.7	1641			0	-		2014-12-29	7.83	272	4.78	2.43	0.45	110	44	135	1	0	0	0	0	2	4
67	2	0	53	0	18.96	2	0		0	0	0	0		0	0	a	0	a	1	0	0	2022-08-11	2764	90.8333	0	0	92.1333	2764			0	-		2015-01-16	5.24	209	2.8	1.93	0.24	88	40	176	1	0	0	0	0	1	1
68	2	0	44	0	26.81	2	0		0	0	0	0		0	0	a	0	a	1	0	0	2017-03-04	612	20.1	0	0	20.4	612			0	-		2015-07-01	3.85	249	1.81	1.57	0.34	83	42	156	0	0	0	0	0	4	2
69	2	0	60	0	21.78	3	1		1	1	0	0		0	0	a	0	a	1	0	0	2020-05-16	1748	57.4333	0	0	58.2667	1748			0	-		2015-08-03	7.15	335	4.42	2.16	0.48	131	45	212	0	0	0	1	0	4	2
70	1	1	54	0	24.02	1	0		0	0	0	0		0	0	a	0	a	1	0	0	2021-05-12	2084	68.4667	0	0	69.4667	2084			0	-		2015-08-28	15.53	201	13.52	1.08	0.76	133	36	170	0	0	0	0	0	4	2
71	2	0	69	1	29.88	2	1		1	0	1	0		0	0	a	0	a	1	0	0	2023-06-26	2726	89.6	0	0	16.6667	500			1	LN		2016-01-08	9.17	331	5.04	3.47	0.59	93	36	157	1	0	0	0	0	2	4
72	1	1	59	0	28.55	2	1		1	0	0	0		0	0	a	0	a	1	0	0	2019-11-04	1391	45.7	0	0	46.3667	1391			0	-		2016-01-13	4.6	166	2.57	1.55	0.41	102	46	157	0	0	0	0	0	2	4
73	1	1	55	0	25.16	3	1		1	1	0	1	GB cancer	0	0	a	0	a	1	0	0	2023-04-06	2634	86.5667	0	0	87.8	2634			0	-		2016-01-19	14.34	166	12.16	1.49	0.53	234	33	94	1	1	0	0	0	1	1
74	1	1	55	0	27.78	2	1		0	1	0	0		0	0	a	0	a	1	0	0	2017-05-16	424	13.9333	0	0	14.1333	424			0	-		2016-03-18	5.94	203	2.58	2.6	0.45	115	44	102	0	0	0	0	0	1	1
75	2	0	57	0	25.5	1	0		0	0	0	1	GB ca	0	0	a	0	a	1	0	0	2023-06-02	2614	85.9	0	0	87.1333	2614			0	-		2016-04-05	5.35	191	2.97	1.82	0.41	115	46	225	1	0	0	0	0	1	1
76	1	1	48	0	27.21	2	1	HCV	0	0	0	0		0	0	a	0	a	1	0	0	2023-05-16	2506	82.3667	0	0	83.5333	2506			0	-		2016-07-05	9.65	258	5.49	2.91	0.6	100	47	196	0	0	0	0	0	2	4
77	1	1	54	0	24.83	3	1		1	1	0	1	gastric ca	0	0	a	0	a	1	0	0	2022-09-23	2254	74.0333	0	0	75.1333	2254			0	-		2016-07-22	5.68	225	2.6	2.18	0.35	127	48	165	0	0	0	0	0	2	4
78	1	1	73	1	20.57	3	1		0	1	0	0		0	hematuria	a	0	a	1	0	0	2020-04-03	1277	41.9667	1	0	10	300		2019-01-07	1	-		2016-10-04	8.85	303	6.07	1.73	0.58	101	33	201	0	0	0	0	0	1	1
79	1	1	46	0	26.37	1	0		0	0	0	0		0	0	a	0	a	1	0	0	2023-03-06	2303	75.7333	0	0	76.7667	2303			0	-		2016-11-14	4.86	235	2.57	1.67	0.4	98	43	172	1	0	0	0	0	6	5
80	2	0	71	1	22.77	3	1		1	0	0	0		0	0	a	0	a	1	0	0	2023-02-02	2178	71.5667	0	0	72.6	2178			0	-		2017-02-15	4.59	258	3.27	0.62	0.54	230	43	192	0	0	0	0	0	2	4
81	1	1	74	1	23.25	2	0		0	0	0	0		0	back pain	a	0	a	1	0	0	2023-08-09	2336	76.7333	0	0	77.8667	2336			0	-		2017-03-17	4.27	167	2.06	1.81	0.22	179	40	214	1	0	0	0	0	4	2
82	1	1	51	0	28.65	3	1	HTN	1	0	0	0		0	back pain	a	0	a	1	0	0	2022-10-20	2023	66.4667	0	0	67.4333	2023			0			2017-04-06	7.35	278	#NULL!	#NULL!	#NULL!	117	46	222	0	0	0	0	0	5	3
83	1	1	57	0	24.82	1	1	TB	0	0	1	0		0	0	a	0	a	1	0	0	2018-07-30	374	12.3	0	0	12.4667	374			0			2017-07-21	4.92	199	2.23	1.89	0.58	101	50	166	1	0	0	0	0	5	3
84	1	1	75	1	21.89	2	0		0	0	0	0		0	0	a	0	a	1	0	0	2022-06-30	1777	58.4	0	0	59.2333	1777			0			2017-08-18	4.52	236	2.4	1.32	0.33	121	39	196	1	0	0	0	0	1	1
85	1	1	27	0	22.34	1	0		0	0	0	0		0	Diarrhea	a	0	a	1	0	0	2023-07-19	2126	69.9	0	0	70.8667	2126			0			2017-09-22	5.3	294	2.86	1.77	0.26	92	43	155	1	0	0	1	0	5	3
86	1	1	62	0	22.68	3	1	HTN/DM	1	1	0	0		0	0	a	0	a	1	0	0	2023-08-03	2089	68.6667	0	0	69.6333	2089			0			2017-11-13	4.89	247	1.9	1.58	0.31	154	46	224	0	0	0	0	0	5	3
87	1	1	68	1	27.68	2	0		0	0	0	1	sigmoid colon cancer, prostate cancer	0	0	a	0	a	1	0	0	2023-07-24	2019	66.4	0	0	67.3	2019			0			2018-01-12	5.65	289	3.05	1.94	0.4	107	42	172	0	0	0	0	0	5	3
88	1	1	69	1	22.23	3	1	HTN/DM	1	1	0	0		0	hematuria	a	0	a	1	0	0	2022-08-19	1670	54.9	0	0	55.6667	1670			0			2018-01-22	7.17	216	4.34	2.19	0.52	132	45	189	0	0	0	0	0	1	1
89	2	0	66	1	23.01	3	1	HTN/DM	1	1	0	0		0	0	a	0	a	1	0	0	2023-02-08	1825	59.9667	0	0	60.8333	1825			0			2018-02-09	5.69	203	4.33	0.96	0.39	114	47	117	1	0	0	0	0	5	3
90	1	1	54	0	18.17	1	1	TB	0	0	1	0		0	0	a	0	a	1	0	0	2022-10-13	1641	53.9	0	0	54.7	1641			0			2018-04-16	5.56	265	2.74	2.29	7.6	97	46	219	0	0	0	0	0	4	2
91	2	0	58	0	22.66	2	0		0	0	0	0		0	0	b	0	a	1	0	0	2018-09-14	10	1.23333	0		0.333333	10			0			2018-10-21	5.59	202	3.5	1.57	0.45	97	43	258	0	0	0	0	0	1	1
92	1	1	38	0	24	1	0		0	0	0	0		0	0	b	0	a	1	0	0	2023-06-02	1621	53.2667	0		54.0333	1621			0			2018-12-24	6.03	243	3.94	1.49	0.41	93	49	ND	0	0	0	0	0
93	2	0	36	0	31.24	2	1	HTN	1	0	0	1	breast cancer	0	0	b	0	a	1	0	0	2023-06-28	1563	51.3333	0		52.1	1563			0			2019-03-18	5.99	456	2.97	2.52	0.33	95	44	154	0	0	0	0	0
94	2	0	58	0	19.57	2	1	고지혈증	0	0	0	0		0	0	b	0	a	1	0	0	2022-10-21	1228	40.3333	0		40.9333	1228			0			2019-06-11	6.23	179	3.28	2.27	0.44	81	46	171	0	0	0	0	0
95	2	0	74	1	27.7	3	1	HTN	1	0	0	0		0	0	b	0	a	1	0	0	2022-12-19	1223	40.1667	0		40.7667	1223			0			2019-08-14	4.59	179	2.03	2.22	0.16	86	38	216	0	0	0	0	0
96	1	1	54	0	24.24	2	0		0	0	0	0		0	0	b	0	a	1	0	0	2023-07-17	1393	45.8	0		46.4333	1393			0			2019-09-23	14.49	222	13.2	0.42	0.71	205	38	187	0	0	0	0	0
97	1	1	55	0	20.23	2	1	HTN, chronic alcoholics	1	0	0	0		0	0	b	0	a	1	0	0	2023-04-17	1301	42.7667	0		43.3667	1301			0			2019-09-24	5.86	314	3	1.88	0.3	84	46	233	1	0	0	0	0
98	2	0	32	0	23.91	2	0		0	0	0	0		0	0	b	0	a	1	0	0	2023-05-22	1294	42.5667	0		43.1333	1294			0			2019-11-05	5.85	274	ND	ND	ND	97	49	164	0	0	0	0	0
99	2	0	56	0	19.72	2	0		0	0	0	0		0	0	b	0	a	1	0	0	2022-12-22	1116	36.6667	0		37.2	1116			0			2019-12-02	5.07	285	3.05	1.52	0.23	110	45	193	1	0	0	0	0
100	1	1	44	0	24.34	2	1	Hepatitis	0	0	0	0		0	0	b	0	a	1	0	0	2023-06-21	1280	42.0667	0		42.6667	1280			0			2019-12-19	7.33	299	3.93	2.56	0.58	90	52	ND	0	0	0	0	0
101	1	1	57	0	25.26	2	1	HTN	1	0	0	0		0	back pain	b	0	a	1	0	0	2022-12-12	1084	35.6	0		36.1333	1084			0			2019-12-24	7.54	326	ND	ND	ND	96	47	220	1	0	0	0	0
102	2	0	64	0	21.24	2	1	갑상선기능저하증, 자궁경부폴립	0	0	0	0		0	Diarrhea	b	0	a	1	0	0	2023-02-06	1125	36.9333	0		37.5	1125			0			2020-01-08	6.55	331	3.5	2.33	0.4	95	48	190	1	0	0	1	0
103	1	1	23	0	20.31	2	0		0	0	0	0		0	0	b	0	a	1	0	0	2022-09-08	881	28.9333	0		29.3667	881			0			2020-04-10	3.3	203	2.03	1	0.14	71	44	140	1	0	0	0	0
104	1	1	58	0	23.39	2	1	HTN, hypothyroidism	1	0	0	0		0	0	b	0	a	1	0	0	2023-04-05	1017	33.4333	0		33.9	1017			0			2020-06-22	9.82	219	5.54	2.75	0.77	91	47	ND	0	0	0	0	0
105	1	1	62	0	22.47	2	1	HTN, DM, Tb pleurisy	1	1	1	1	sigmoid colon cancer	0	0	b	0	a	1	0	0	2021-12-10	527	17.3	0		17.5667	527			0			2020-07-01	6.73	158	3.73	2.23	0.52	142	44	166	0	0	0	0	0
106	1	1	52	0	31.05	3	1	HTN, DM, fatty liver, arrhythmia	1	1	0	0		1	hypoglycemia	b	0	a	1	0	0	2023-07-24	1109	36.4667	0		36.9667	1109			0			2020-07-10	8.45	227	4.31	3.2	0.58	44	42	152	0	0	0	0	0
107	2	0	62	0	27.55	3	1	HTN, DM, HBV carrier	1	1	0	0		0	0	b	0	a	1	0	0	2023-06-02	984	32.3667	0		32.8	984			0			2020-09-21	8.44	242	6.28	1.22	0.89	97	44	180	0	0	0	0	0
108	2	0	42	0	27.3	2	0		0	0	0	0		0	0	b	0	a	1	0	0	2022-08-25	678	22.3	0		22.6	678			0			2020-10-16	8.56	275	5.7	2.29	0.34	76	45	277	0	0	0	0	0
109	1	1	46	0	25.44	1	1	HBV, Lt. thyroid cancer s/p Lt. thyroidectomy(2019.02), s/p hemorrhoidectomy(2013), s/p tonsillectomy (2010)	0	0	0	1	Lt. thyroid cancer	0	0	b	0	a	1	0	0	2022-09-26	677	22.2667	0		22.5667	677			0			2020-11-18	7.53	216	4.8	1.98	0.59	116	42	178	1	0	0	0	0
110	2	0	60	0	25.15	3	0		0	0	0	0		0	0	b	0	a	1	0	0	2023-05-24	888	29.2333	0		29.6	888			0			2020-12-17	8.15	205	3.91	3.12	0.43	99	47	130	0	0	0	0	0
111	2	0	46	0	20.51	1	0		0	0	0	0		0	0	b	0	a	1	0	0	2020-12-28	0	0	0		0	0			0			2020-12-28	5.63	263	3.36	1.64	0.41	92	47	177	0	0	0	0	0
112	2	0	53	0	19.88	2	1	DM	0	1	0	0		0	0	b	0	a	1	0	0	2023-07-20	925	30.4667	0		30.8333	925			0			2021-01-06	4.69	347	3.17	1.25	0.2	94	47	241	1	0	0	1	0
113	1	1	46	0	20.31	2	0		0	0	0	0		0	0	b	0	a	1	0	0	2023-06-23	883	29.0667	0		29.4333	883			0			2021-01-21	7.61	339	4.43	2.71	0.41	101	50	222	0	0	0	0	0
114	1	1	66	1	24.94	3	1	stomach ca	0	0	0	1	stomach ca	0	0	b	0	a	1	0	0	2023-04-04	792	26.1	0		26.4	792			0			2021-02-01	4.6	165	2.65	1.52	0.36	117	41	141	0	0	0	0	0
115	2	0	34	0	19.98	1	0		0	0	0	0		0	0	b	0	a	1	0	0	2023-04-17	796	26.2333	0		26.5333	796			0			2021-02-10	4.43	222	2.38	1.53	0.3	82	46	165	0	0	0	0	0
116	2	0	54	0	24.09	1	0		0	0	0	0		0	0	b	0	a	1	0	0	2023-07-18	812	26.7	0		27.0667	812			0			2021-04-27	9.19	281	5.71	2.79	0.6	135	50	259	0	0	0	0	0
117	2	0	62	0	20.42	3	1	HTN	1	0	0	0		0	0	b	0	a	1	0	0	2023-04-05	666	21.9	0		22.2	666			0			2021-06-08	4.86	173	3.43	1.14	0.23	99	44	165	1	0	0	0	0
118	2	0	64	0	32.05	3	1	HTN, Duodenal ulcer, 갑상선암	1	0	0	1	thyroid cancer	0	back pain	b	0	a	1	0	0	2023-01-02	570	18.7	0		19	570			0			2021-06-11	6.88	260	4.08	2.04	0.45	116	46	207	0	0	0	0	0
119	1	1	38	0	27.44	2	1	HTN	1	0	0	0		0	hematochezia	b	0	a	1	0	0	2023-04-28	632	20.8	0		21.0667	632			0			2021-08-04	6.9	194	3.94	2.29	0.38	102	47	101	0	0	0	0	0
120	2	0	53	0	18.35	2	0		0	0	0	0		0	0	b	0	a	1	0	0	2023-07-06	685	22.5333	0		22.8333	685			0			2021-08-20	7.63	271	3.74	3.3	0.45	79	50	196	1	0	0	1	0
121	2	0	64	0	31.61	3	1	HTN, DM, SAH	1	1	0	0		0	back pain	b	0	a	1	0	0	2023-05-15	598	19.7	0		19.9333	598			0			2021-09-24	3.91	146	2.04	1.39	0.34	232	41	188	1	0	0	1	0
122	1	1	39	0	31.1	2	1	HTN, thyroid cancer	1	0	0	1	thyroid cancer	0	0	b	0	a	1	0	0	2022-09-14	316	10.4	0		10.5333	316			0			2021-11-02	7.81	239	4.66	2.51	0.49	97	47	163	0	0	0	0	0
123	2	0	45	0	22.12	2	0		0	0	0	0		0	0	b	0	a	1	0	0	2023-02-22	457	15	0		15.2333	457			0			2021-11-22	8.15	409	4.5	2.73	0.55	93	45	160	0	0	0	0	0
124	1	1	41	0	24.58	2	1	UC	0	0	0	0		0	0	b	0	a	1	0	0	2023-05-24	538	17.7333	0		17.9333	538			0			2021-12-02	4.69	277	2.78	1.59	0.28	80	47	217	0	0	0	0	0
125	2	0	65	0	20.82	2	1	HTN, Prediabetese	1	0	0	0		0	0	b	0	a	1	0	0	2023-06-21	527	17.3667	0		17.5667	527			0			2022-01-10	4.27	252	2.22	1.6	0.25	114	47	196	0	0	0	0	0
126	1	1	32	0	23.51	2	0		0	0	0	0		0	0	b	0	a	1	0	0	2022-12-09	302	9.96667	0		10.0667	302			0			2022-02-10	5.53	202	2.01	2.93	0.44	88	47	229	0	0	0	0	0
127	1	1	47	0	24.11	2	0		0	0	0	0		0	0	b	0	a	1	0	0	2023-04-24	423	13.9667	0		14.1	423			0			2022-02-25	4.52	238	2.17	1.88	0.42	147	42	131	0	0	0	0	0
128	2	0	72	1	24.16	2	1	HTN, hyperlipidemia	1	0	0	0		0	0	b	0	a	1	0	0	2023-02-02	290	9.46667	0		9.66667	290			0			2022-04-18	4.03	219	2.42	1.14	0.27	98	43	152	0	0	0	1	0
129	1	1	62	0	25.19	2	1	Hepatitis, CAOD, hyperlipidemia	0	0	0	0		0	0	b	0	a	1	0	0	2023-02-10	295	9.63333	0		9.83333	295			0			2022-04-21	3.49	181	2.09	1.13	0.23	123	49	134	0	0	0	0	0
130	1	1	38	0	26.9	2	1	DM	0	1	0	0		0	다음, 다뇨, 다식	b	0	a	1	0	0	2023-06-19	403	13.2333	0		13.4333	403			0			2022-05-12	7.9	266	3.61	3.06	0.79	114	44	188	1	0	0	0	0
131	2	0	62	0	19.78	1	0		0	0	0	0		0	0	b	0	a	1	0	0	2023-02-02	258	8.4	0		8.6	258			0			2022-05-20	6.69	234	3.61	2.46	0.5	106	43	189	0	0	0	0	0
132	2	0	41	0	22.03	1	0		0	0	0	0		0	0	b	0	a	1	0	0	2023-06-21	384	12.6333	0		12.8	384			0			2022-06-02	4.03	233	1.97	1.56	0.41	95	50	171	1	0	0	0	0
133	2	0	60	0	26.46	2	0		0	0	0	0		1	hypoglycemia	b	0	a	1	0	0	2023-06-28	372	12.2333	0		12.4	372			0			2022-06-21	9.09	457	7.34	1.26	0.27	39	48	224	0	0	0	0	0
134	2	0	50	0	24.77	3	1	meningioma	0	0	0	0	meningioma	1	hypoglycemia	b	0	a	1	0	0	2023-05-22	290	9.56667	0		9.66667	290			0			2022-08-05	4.68	250	2.49	1.62	0.47	70	45	ND	0	0	0	0	0
135	1	1	50	0	18.9	2	0		0	0	0	0		0	0	b	0	a	1	0	0	2023-06-02	232	7.63333	0		7.73333	232			0			2022-10-13	7.89	230	5.08	2.1	0.63	107	47	163	0	0	0	0	0
136	1	1	60	0	26.12	2	1	HTN, DM	1	1	0	0		0	0	b	0	a	1	0	0	2023-03-08	113	3.76667	0		3.76667	113			0			2022-11-15	5.74	216	1.88	3.07	0.43	154	45	143	0	0	0	0	0
137	2	0	54	0	18.59	2	1	AOV tumor	0	0	0	0		0	0	b	0	a	1	0	0	2023-03-20	111	3.7	0		3.7	111			0			2022-11-29	7.05	191	3.86	2.25	0.38	96	44	165	1	0	0	0	0
138	1	1	30	0	21.77	1	1	GB polyp	0	0	0	0		0	0	b	0	a	1	0	0	2023-07-13	219	7.23333	0		7.3	219			0			2022-12-06	7.99	298	4.34	2.64	0.83	80	49	179	0	0	0	0	0
139	1	1	41	0	26.45	2	1	GERD, apendectomy	0	0	0	0		0	0	b	0	a	1	0	0	2023-07-13	192	6.36667	0		6.4	192			0			2023-01-02	6.86	327	3.9	2.06	0.49	99	43	207	1	0	0	0	0
140	1	1	57	0	26.64	2	1	carotid a. thrombosis(on aspirin), encephalitis	0	0	0	0		0	0	b	0	a	1	0	0	2023-07-17	168	5.56667	0		5.6	168			0			2023-01-30	5.86	219	3.52	1.79	0.41	101	45	ND	0	0	0	0	0
141	2	0	79	1	21.89	3	1	HTN	1	0	0	0		0	0	b	0	a	1	0	0	2023-05-15	88	2.96667	0		2.93333	88			0			2023-02-16	6.54	249	3.91	2.03	0.41	110	41	145	0	0	0	0	0
142	2	0	62	0	25.35	2	1	HTN, breast cancer	1	0	0	1	breast cancer	0	0	b	0	a	1	0	0	2023-07-14	143	4.76667	0		4.76667	143			0			2023-02-21	5.89	320	2.74	2.43	0.51	98	47	ND	1	0	0	0	0
143	1	1	54	0	27.54	2	1	HTN, DM, 치질수술, 방광혹제거술	1	1	0	0		0	0	b	0	a	1	0	0	2023-06-13	103	3.36667	0		3.43333	103			0			2023-03-02	5.6	211	3.67	1.15	0.49	126	48	122	0	0	0	0	0
144	1	1	71	1	26.22	3	1	r/o DCMP, r/o alcoholic CMP, A.fib s/p RFA('17, 김태훈pf) hypothyroidism, parkinsonism, dementia, alzheimer	0	1	0	0		0	0	b	0	a	1	0	0	2023-07-20	139	4.56667	0		4.63333	139			0			2023-03-03	7.11	229	3.69	2.75	0.49	152	42	98	0	0	0	0	0
145	2	0	53	0	18.82	2	0		0	0	0	0		0	0	b	0	a	1	0	0	2023-04-24	19	0.633333	0		0.633333	19			0			2023-04-05	6.34	207	4.24	1.77	0.28	119	42	173	1	0	0	0	0
146	1	1	67	1	19.36	2	1	s/p appendectomy, liver abscess	0	1	0	0		0	0	a	0	a	1	0	0	2023-03-16	7087	232.867	0	0	236.233	7087			0			2003-10-20	0	0	0	0	0	0	0	0	0	0	1	0	0	4	2
147	2	0	54	0	25.39	2	0		0	0	0	1	nodular lymphoplasia lt kidney	0	0	a	0	a	1	0	0	2023-07-11	4317	141.867	0	0	60.6	1818			1	ParaAortic LNs	CCRT	2011-09-15	2.22	135	1.41	0.48	0.18	90	45	160	1	0	0	0	0	2	4
148	1	1	41	0	27.1	1	0		0	0	0	0		0	0	a	0	a	1	0	0	2018-04-09	2366	77.7333	1	1	53.5667	1607			1	liver/ LNs - liver 7 lesion S3-4-5-7-8	CCRT/ TACE	2011-10-17	7.75	236	4.7	2.28	0.36	97	49	166	1	0	0	0	0	2	4
149	1	1	66	1	23.64	1	0		0	0	0	0		#NULL!		a	0	a	1	0	0	2016-04-19	1575	51.7333	0	0	11.3333	340			1	liver	TACE/ CCRT	2011-12-27	0	0	0	0	0	0	0	0	#NULL!	#NULL!	#NULL!	#NULL!	#NULL!	2	4
150	2	0	65	0	30.48	3	1		1	1	0	1	atypical hyperplasia (fibroadenoma breast)	0	0	a	0	a	1	0	0	2023-08-18	3895	128	0	0	129.833	3895			0	-		2012-12-18	8.51	315	5.35	2.59	0.38	130	41	155	0	0	0	0	0	1	1
151	1	1	32	0	19.75	2	0		0	0	0	0		0	0	a	0	a	1	0	0	2023-08-22	3809	125.133	0	0	14.4	432			1	pancreas/ liver S6 - S5	robotassisted spleen preserving distal pancreatecctomy 2014-08-22 / laparoscopic Seg6 resection 2015-12-10 / TACE 2015-12-31	2013-03-18	5.84	207	3.69	1.6	0.37	91	50	182	0	0	0	0	0	2	4
152	1	1	74	1	24.51	2	1		1	1	0	0		0	0	a	0	a	1	0	0	2019-06-22	2266	74.4667	0	0	75.5333	2266			0	-		2013-04-08	10.12	240	5.38	3.61	0.67	98	42	132	0	0	0	0	0	2	4
153	1	1	63	0	25.56	3	1		0	0	1	1	stomach ca/ urothelia ca	0	0	a	0	a	1	0	0	2023-08-23	3698	121.5	0	0	46.8333	1405		2023-08-23	1	pancreas/liver		2013-07-08	3.76	317	2.15	1.1	0.38	113	41	210	1	0	1	0	0	2	4
154	2	0	57	0	21.17	2	0		0	0	0	0		0	0	a	0	a	1	0	0	2023-08-23	3569	117.3	0	0	118.967	3569			0	-		2013-11-14	4.46	229	2.83	1.16	0.24	107	39	147	0	0	0	0	0	5	3
155	1	1	75	1	27.38	3	1		1	0	0	0		0	0	a	0	a	1	0	0	2023-08-19	3067	100.733	0	0	102.233	3067			0	-		2015-03-27	3.29	185	1.93	0.88	0.25	129	37	184	0	0	0	0	0	4	2
156	1	1	56	0	23.81	2	0		0	0	0	0		0	0	a	0	a	1	0	0	2020-04-20	1819	59.7333	0	0	60.6333	1819			0	-		2015-04-28	6.72	312	4.03	1.75	0.47	89	36	178	1	0	0	0	0	4	2
157	2	0	40	0	18.25	3	0		0	0	0	0		0	0	a	0	a	1	0	0	2022-08-01	2509	82.4333	0	0	83.6333	2509			0	-		2015-09-18	7.62	204	6.65	0.54	0.28	84	35	178	0	0	0	0	0	2	4
158	1	1	45	0	21.9	2	1		1	0	0	0		0	0	a	0	a	1	0	0	2022-08-31	2521	82.8333	0	0	84.0333	2521			0	-		2015-10-06	11.8	299	10.28	1.08	0.38	112	54	206	0	0	0	0	0	4	2
159	2	0	48	0	25.87	2	1		1	0	0	0		0	0	a	0	a	1	0	0	2022-02-10	2317	76.0667	0	0	77.2333	2317			0	-		2015-10-08	9.61	337	8.5	1.03	0.07	139	48	190	0	0	0	0	0	5	3
160	2	0	79	1	25.59	3	1		1	0	0	0		1	Hypoglycemia	a	0	a	1	0	0	2018-04-13	724	23.8	0	0	24.1333	724			0	-		2016-04-19	5.6	153	3.18	1.54	0.46	90	36	146	0	0	0	0	0	2	4
161	1	1	51	0	24.97	2	0		0	0	0	0		0	0	a	0	a	1	0	0	2023-08-29	2626	86.3	0	0	87.5333	2626			0	-		2016-06-20	5.65	229	2.68	2.39	0.43	140	42	264	0	0	0	0	0	1	1
162	1	1	53	0	23.66	2	0		0	0	0	0		0	0	a	0	a	1	0	0	2023-07-21	2573	84.5667	0	0	5.63333	169			1	liver	RFA/ Afinitor	2016-07-04	7.28	220	3.89	2.66	0.63	122	42	178	0	0	0	0	0	2	4
163	2	0	43	0	22.05	2	0		0	0	0	0		1	hypoglycemia	a	0	a	1	0	0	2022-11-07	2156	70.8333	0	0	71.8667	2156			0	-		2016-12-12	9.16	293	6.01	1.8	0.46	90	41	170	0	0	0	0	0	6	5
164	1	1	72	1	35.11	3	1		1	0	1	0		1	hypoglycemia	a	0	a	1	0	0	2023-08-29	2443	80.3	0	0	81.4333	2443			0	-		2016-12-20	13.07	210	10.1	1.97	0.64	68	41	170	0	0	0	0	0	2	4
165	2	0	41	0	17.1	1	1	TB	0	0	1	0		0	0	a	0	a	1	0	0	2023-07-17	2121	69.7333	0	0	70.7	2121			0			2017-09-25	4.3	248	2.31	1.51	0.19	95	46	163	0	0	0	0	0	5	3
166	1	1	42	0	26.93	1	0		0	0	0	0		0	0	a	0	a	1	0	0	2023-04-26	1861	61.1333	0	0	62.0333	1861			0			2018-03-22	13.94	247	11.97	1.15	0.68	220	33	157	1	0	0	0	0
167	2	0	77	1	21.49	3	1	HTN, DM, Breast cancer, hyperlipidemia, 골다공증, thyroid benign follicular	1	1	0	1	breast cancer	0	0	b	0	a	1	0	0	2021-12-17	1186	38.9667	1	0	39.5333	1186			0			2018-09-18	5.6	252	3.04	1.68	0.55	128	45	ND	0	0	0	0	0
168	1	1	24	0	18.11	2	0		0	0	0	0		0	0	b	0	a	1	0	0	2021-09-30	1039	34.1333	0		34.6333	1039			0			2018-11-26	7.26	257	4.38	2.27	0.45	98	53	131	0	0	0	0	0
169	1	1	71	1	24.34	2	1	HTN, DM, BPH	1	1	0	0		0	0	b	0	a	1	0	0	2023-07-19	1492	49.0333	0		49.7333	1492			0			2019-06-18	5.6	190	2.33	2.08	0.87	93	37	176	0	1	0	0	0
170	1	1	67	1	26.3	3	1	HTN, BPH	1	0	0	0		0	0	b	0	a	1	0	0	2023-03-23	1372	45.1	0		45.7333	1372			0			2019-06-20	6.52	205	3.3	2.61	0.39	90	46	164	1	0	0	0	0
171	2	0	60	0	25.78	2	0		0	0	0	0		0	0	b	0	a	1	0	0	2023-07-20	1472	48.3667	0		49.0667	1472			0			2019-07-09	5.37	249	2.61	2.03	0.6	96	45	211	0	0	0	0	0
172	1	1	56	0	25.62	2	1	HTN	1	0	0	0		0	0	b	0	a	1	0	0	2022-08-17	1035	34	0		34.5	1035			0			2019-10-17	7.44	322	4.78	2.02	0.32	112	43	158	0	0	0	0	0
173	2	0	60	0	22.48	2	1	HTN, DM, hypothyroidism(s/p thyroidectomy), asthma	1	1	0	0		0	0	b	0	a	1	0	0	2023-07-03	1232	40.5333	0		41.0667	1232			0			2020-02-17	6.25	300	3.17	2.1	0.33	102	45	180	1	0	0	0	0
174	2	0	35	0	21.41	2	0		0	0	0	0		0	0	b	0	a	1	0	0	2023-04-13	986	32.4333	0		32.8667	986			0			2020-07-31	6	394	2.98	2.46	0.41	91	47	180	1	0	0	0	0
175	1	1	52	0	24.16	2	0		0	0	0	0		0	0	b	0	a	1	0	0	2023-03-08	905	29.8	0		30.1667	905			0			2020-09-14	5.83	178	4.33	1.07	0.37	104	45	191	0	0	0	0	0
176	2	0	60	0	24.79	2	1	HTN, DM	1	1	0	0		0	back pain	b	0	a	1	0	0	2023-06-07	719	23.6333	0		23.9667	719			0			2021-06-18	4.64	170	3.02	1.02	0.5	93	46	ND	1	0	0	1	0
177	2	0	49	0	21.83	1	1	colon cancer	0	0	0	0	colon cancer	0	0	b	0	a	1	0	0	2023-04-17	489	16.1	0		16.3	489			0			2021-12-14	4.37	219	2.82	1.16	0.34	115	47	172	0	0	0	0	0
178	2	0	59	0	20.72	2	1	Thymus NET	0	0	0	0		0	0	b	0	a	1	0	0	2023-08-01	392	12.8667	0		13.0667	392			0			2022-07-05	7.49	181	5.78	1.37	0.28	120	45	173	0	0	0	0	0
179	1	1	60	0	24.67	3	1	Lt. renal pelvis cancer	0	1	0	1	Lt. renal pelvis cancer	0	0	b	0	a	1	0	0	2023-06-28	336	11.0333	0		11.2	336			1	liver	RFA	2022-07-27	16.43	255	13.1	1.52	1.78	166	40	114	0	0	0	0	0
180	2	0	36	0	19.49	2	0		0	0	0	0		0	0	b	0	a	1	0	0	2023-04-21	246	8.1	0		8.2	246			0			2022-08-18	5.98	294	3.82	1.61	0.32	85	45	185	0	0	0	0	0
181	2	0	42	0	22.58	2	1	지루성 피부염, 아토피	0	0	0	0		0	back pain	b	0	a	1	0	0	2023-07-04	221	7.3	0		7.36667	221			0			2022-11-25	6.48	383	4.57	1.38	0.4	129	39	162	1	0	0	1	0
182	1	1	33	0	21.97	2	0		0	0	0	0		0	back pain	b	0	a	1	0	0	2023-07-20	176	5.83333	0		5.86667	176			0			2023-01-25	5.51	254	2.86	1.95	0.46	92	49	217	1	0	0	0	0
183	2	0	29	0	23.45	2	0	gb,cbd stone->cholecystectomy, t-tube choledochoto	0	0	0	0		0	Intermittent colic abd pain	a	0	a	1	0	0	1998-08-01	31	1	0	0	1.03333	31			0			1998-07-01	0	0	0	0	0	0	0	0	1	0	0	0	0	1	1
184	2	0	46	0	20.32	1	0		0	0	0	0		0	hemorrhoid, epigastric pain	a	0	a	1	0	0	2005-07-13	1069	35.1333	0	0	8.76667	263			1	multiple liver mets(2003,5.7), bone mets(2003.8.9)	liver: TACI(ADR+LIPIODOL), Gemzar+sandostatin, bon	2002-08-09	0	0	0	0	0	0	0	0	1	0	0	0	0	2	4
185	1	1	26	0	24.67	2	0		0	0	0	0		0	0	a	0	a	1	0	0	2017-08-14	734	24.1	1	1	7.2	216			1	liver S3, S6, S7, S8	CCRT/ TACE	2015-08-11	9.23	209	7.02	1.32	0.33	135	35	121	1	0	0	0	0	1	1
186	2	0	27	0	25.85	2	0		0	0	0	0		0	back pain	a	0	a	1	0	0	2023-06-22	2480	81.5333	0	0	82.6667	2480			0	-		2016-09-06	6.03	273	3.69	1.64	0.53	91	38	165	1	0	0	1	0	1	1
187	1	1	22	0	22.37	1	0		0	0	0	0		0	0	b	0	a	1	0	0	2022-08-01	725	23.8333	0		24.1667	725			0			2020-08-06	5.4	342	2.52	2.5	0.21	97	43	172	0	0	0	0	0
[truncated: 84 more columns]

## Sheet: variables
Variables	Variables explanation
MEN	MEN1 syndrome (0=No, 1=Yes)
VonHippleLinadau	VonHippleLinadau syndrome (0=No, 1=Yes)
type_of_surgery	1. enucleation 2. distal pancreatectomy 3. central pancreatectomy 4. PPPD 5. Total pancreatecotmy
tumor_location_3	1.head 2.body 3. tail 4.diffuse
